# Supplementary material for: Evidence-Based Interventions for Reducing Breast Cancer Disparities: What Works and Where the Gaps Are?
Source: Cancers (Basel). 2022 Aug 26;14(17):4122. doi: 10.3390/cancers14174122 (PMC9455068; doi:10.3390/cancers14174122)
Supplement: Supplementary file 1 [file cancers-14-04122-s001.zip]

Archive with 1 entries (1 files):
- cancers-1843442-supplementary.pdf
